# Supplementary material for: Regioselective Synthesis, Structural Characterization, and Antiproliferative Activity of Novel Tetra-Substituted Phenylaminopyrazole Derivatives
Source: Molecules. 2022 Sep 8;27(18):5814. doi: 10.3390/molecules27185814 (PMC9502416; doi:10.3390/molecules27185814)
Supplement: Supplementary file 1 [file molecules-27-05814-s001.zip]

Archive with 1 entries (1 files):
- molecules-1887954-supplementary.pdf
